# Supplementary material for: Morphine Withdrawal-Induced Hyperalgesia in Models of Acute and Extended Withdrawal Is Attenuated by l-Tetrahydropalmatine
Source: Int J Mol Sci. 2023 May 17;24(10):8872. doi: 10.3390/ijms24108872 (PMC10218965; doi:10.3390/ijms24108872)
Supplement: Supplementary file 1 [file ijms-24-08872-s001.zip]

Archive with 1 entries (1 files):
- ijms-2352747-supplementary.pdf
